# Supplementary material for: Reproductive Isolation in the Cryptic Species Complex of a Key Pest: Analysis of Mating and Rejection Behaviour of Onion Thrips (Thrips tabaci Lindeman)
Source: Biology (Basel). 2022 Mar 3;11(3):396. doi: 10.3390/biology11030396 (PMC8945011; doi:10.3390/biology11030396)
Supplement: Supplementary file 1 [file biology-11-00396-s001.zip]

Archive with 7 entries (7 files):
- Kir¿óly et al. 2022. Video S1_L1f+L1m_copulation.mp4
- Kir¿óly et al. 2022. Video S2_Tf+Tm_copulation.mp4
- Kir¿óly et al. 2022. Video S3_L2f+L1m_copulation.mp4
- Kir¿óly et al. 2022. Video S4_Tf+L1m_female escape.mp4
- Kir¿óly et al. 2022. Video S5_L1f+Tm_male escape.mp4
- Kir¿óly et al. 2022. Video S6_L2f+Tm_no escape.mp4
- Kir¿óly et al. 2022. Video S7_Tf+Tm_post-mating rejection.mp4
